# Supplementary material for: Polar metabolomics using trichloroacetic acid extraction and porous graphitic carbon stationary phase
Source: Metabolomics. 2024 Jul 16;20(4):77. doi: 10.1007/s11306-024-02146-7 (PMC11252196; doi:10.1007/s11306-024-02146-7)
Supplement: Supplementary file 2 — Supplementary file2 (XLSX 31 KB) [file 11306_2024_2146_MOESM2_ESM.xlsx]

## Sheet: SupplemetaryTable1
Supplementry Table 1. Information of QReSS and Amino acid A9906 internal standards. Also information on if they were identified in our analysis('Identified') and whether the native metabolite was correctly annotated after MS-Dial spectral MS/MS matching to a modified NIST 2020 library.
QreSS Internal Standards
Metabolite Name	Formula	MW (Da)	m/z	RT	adduct	Concentration (µg/mL)	Metabolic Class	Observed	Native metabolite identified on first annotation	PubChem CID of native metabolite	xlogP
L-Alanine (13C3, 99%; 15N, 99%)	13C3H715NO2	93.07	94.0626	1.848	[M+H]+	100	Amino acid	Yes	Yes	602	-3				we observed 12 of the features in QReSS
L-Tyrosine (ring-13C6, 99%)	13C6C3H11NO3	187.14	188.102	6.616	[M+H]+	100	Amino acid	Yes	Yes	1153	-2.3				we observed 35 of the features in A9906
Guanosine·2H2O (15N5, 96-98%)	C10H1315N5O5	288.21	323.079	n/a	[M+H]+	2	Nucleoside	No	n/a	135398635	-1.9				7 metabolites are common to both, all of which we observe
Creatinine (N-methyl-D3, 98%)	C4H4D3N3O	116.14	117.086	5.013	[M+H]+	100	Amino acid	Yes	Yes	588	-1.8				there's 40 unique features we've observed
Citric acid (1,5,6-carboxyl-13C3, 99%)	13C3C3H8O7	195.1	196.045	7.2	[M+NH4]+	10	Organic acid	Yes	Yes	311	-1.7
L-Leucine (13C6, 99%)	13C6H13NO2	137.13	138.123	3.607	[M+H]+	5	Amino acid	Yes	Yes	857	-1.5
L-Phenylalanine (ring-13C6, 99%)	13C6C3H11NO2	171.15	172.107	6.467	[M+H]+	100	Amino acid	Yes	Yes	994	-1.5
Ethanolamine·HCl (1,1,2,2-D4, 98%)	C2H3D4NO·HCl	65.11	66.0857	1.435	[M+H]+	10	Other (1,2-aminoalcohol)	Yes	Yes	700	-1.3
L-Tryptophan (13C11, 99%)	13C11H12N2O2	215.14	216.135	8.344	[M+H]+	100	Amino acid	Yes	Yes	1148	-1.1
1,4-Butanediamine (putrescine)·2HCl (13C4, 99%)	13C4H12N2·2HCl	92.1	93.1213	1.61	[M+H]+	10	Other (polyamine)	Yes	Yes	1045	-0.9
α-Ketoglutaric acid, disodium salt (1,2,3,4-13C4, 99%) CP 97%	13C4CH4Na2O5	194.03	149.027	n/a		100	Organic acid	No	n/a	51	-0.9
Thymine (1,3-15N2, 98%)	C5H615N2O2	128.1	129.045	8.238	[M+H]+	20	Nucleobase (pyrimidine)	Yes	Yes	1135	-0.6
Hypoxanthine (13C5, 99%)	13C5H4N4O	141.08	142.063	7.542	[M+H]+	10	Nucleobase (purine)	Yes	Yes	135398638	-0.5
Vitamin B3 (nicotinamide) (13C6, 99%)	13C6H6N2O	128.08	129.076	7.019	[M+H]+	5	Vitamin	Yes	Yes	936	-0.5
Fumaric acid (13C4, 99%)	13C4H4O4	120.04	121.032	n/a		100	Organic acid	No	n/a	444972	-0.3
Sodium pyruvate (13C3, 99%)	13C3H3O3Na	113.02	91.0261	n/a		100	Organic acid	No	n/a	1060	-0.3
Indole-3-acetic acid (phenyl-13C6, 99%)	13C6C4H9NO2	181.14	182.091	n/a		5	Indole	No	n/a	802	1.4
Sodium palmitate (U-13C16, 98%)	13C16H31O2Na	294.29	272.294	n/a		10	Fatty acid	No	n/a	2735111	6.4
A9906
Urea	CH4N2O	60.0324	61.0402	1.728	[M+H]+		Ureas	Yes	Yes	1176	-1.4
Ethanolamine	C2H7NO	61.0528	62.0606	1.435	[M+H]+		Amines	Yes	Yes	700	-1.3
Glycine	C2H5NO2	75.032	76.0399	1.416	[M+H]+		Amino acid & derivative	Yes	Yes	750	-3.2
Alanine	C3H7NO2	89.0477	90.0555	1.848	[M+H]+		Amino acid & derivative	Yes	Yes	602	-3
β-alanine	C3H7NO2	89.0477	90.0555	1.848	[M+H]+		Amino acid & derivative	Yes	No	239	-3
Sarcosine	C3H7NO2	89.0477	90.0555	1.848	[M+H]+		Amino acid & derivative	Yes	No	1088	-2.8
γ-amino-n-butyric acid	C4H9NO2	103.063	104.071	2.358	[M+H]+		Amino acid & derivative	Yes	No	119	-3.2
β-aminoisobutryic acid	C4H9NO2	103.063	104.071	2.358	[M+H]+		Amino acid & derivative	Yes	Yes	64956	-2.9
α-amino-n-butyric acid	C4H9NO2	103.063	104.071	2.358	[M+H]+		Amino acid & derivative	Yes	No	6657	-2.5
Serine	C3H7NO3	105.043	106.05	1.839	[M+H]+		Amino acid & derivative	Yes	Yes	617	-3.1
Creatinine	C4H7N3O	113.059	114.067	5.012	[M+H]+		Amino acid & derivative	Yes	Yes	588	-1.8
Proline	C5H9NO2	115.063	116.071	2.08	[M+H]+		Amino acid & derivative	Yes	No	614	-2.5
Valine	C5H11NO2	117.079	118.087	2.353	[M+H]+		Amino acid & derivative	Yes	Yes	1182	-2.3
Threonine	C4H9NO3	119.058	120.066	1.915	[M+H]+		Amino acid & derivative	Yes	Yes	205	-2.9
Cysteine	C3H7NO2S	121.02	122.028	n/a			Amino acid & derivative	No	n/a	594	-2.5
Taurine	C2H7NO3S	125.015	126.022	1.488	[M+H]+		Organosulfonic acids and derivatives	Yes	Yes	1123	-4.1
Hydroxy-proline	C5H9NO3	131.058	132.066	2.019	[M+H]+		Amino acid & derivative	Yes	Yes	5810	-3.3
Isoleucine	C6H13NO2	131.095	132.102	4.238	[M+H]+		Amino acid & derivative	Yes	Yes	791	-1.7
Leucine	C6H13NO2	131.095	132.102	3.527	[M+H]+		Amino acid & derivative	Yes	No	857	-1.5
Ornithine	C5H12N2O2	132.09	133.098	1.655	[M+H]+		Amino acid & derivative	Yes	Yes	389	-4.4
Aspartic acid	C4H7NO4	133.038	134.045	2.296	[M+H]+		Amino acid & derivative	Yes	Yes	424	-2.8
Lysine	C6H14N2O2	146.106	147.113	1.717	[M+H]+		Amino acid & derivative	Yes	Yes	866	-3
Glutamic acid	C5H9NO4	147.053	148.061	2.935	[M+H]+		Amino acid & derivative	Yes	Yes	611	-3.7
Methionine	C5H11NO2S	149.051	150.059	4.748	[M+H]+		Amino acid & derivative	Yes	Yes	876	-1.9
Histidine	C6H9N3O2	155.069	156.077	4.562	[M+H]+		Amino acid & derivative	Yes	Yes	773	-3.2
δ-hydroxylysine	C6H14N2O3	162.1	163.108	1.662	[M+H]+		Amino acid & derivative	Yes	No	1029	-4.2
Phenylalanine	C9H11NO2	165.079	166.087	6.467	[M+H]+		Amino acid & derivative	Yes	Yes	994	-1.5
1-methyhistidine	C7H11N3O2	169.085	170.093	4.615	[M+H]+		Amino acid & derivative	Yes	No	92105	-2.7
3-methyhistidine	C7H11N3O2	169.085	170.093	4.615	[M+H]+		Amino acid & derivative	Yes	Yes	64969	-2.7
Arginine	C6H14N4O2	174.112	175.119	4.593	[M+H]+		Amino acid & derivative	Yes	Yes	232	-4.2
Citrulline	C6H13N3O3	175.096	176.103	4.728	[M+H]+		Amino acid & derivative	Yes	Yes	833	-4.3
Tyrosine	C9H11NO3	181.074	182.082	6.616	[M+H]+		Amino acid & derivative	Yes	Yes	1153	-2.3
Tryptophan	C11H12N2O2	204.09	205.098	8.327	[M+H]+		Amino acid & derivative	Yes	Yes	1148	-1.1
Cystathionine	C7H14N2O4S	222.067	223.075	3.013			Amino acid & derivative	No	n/a	834	-6
Carnosine	C9H14N4O3	226.107	227.114	4.748	[M+H]+		Amino acid & derivative	Yes	No	9369	-4
Cystine	C6H12N2O4S2	240.024	241.032	3.568	[M+H]+		Amino acid & derivative	Yes	Yes	595	-6.3
Anserine	C10H16N4O3	240.122	241.13	4.829	[M+H]+		Amino acid & derivative	Yes	No	11444	-4
Homocystine	C8H16N2O4S2	268.055	269.063	5.211			Amino acid & derivative	No	n/a	10010	-5.6
								Yes	30
								total	40
								ratio	0.75

## Sheet: SupplementryTable2
Supplementary Table 2. Summary of peak chromatography metrics for level 1 identified metabolites. CV; Coefficient of Variation.
Metabolite	Metric	Mean	Standard Deviation	%CV			mean	SD	CV
Native_urea	theoretical plates	22889.7	45940.1	200.702		theoretical plates	1.09243e+06	2.0123e+06	50.0107
	tailing factor	1.31583	0.571602	43.4403		tailing factor	1.22109	0.465582	32.0734
	asymmetry	1.61093	1.15419	71.6475		asymmetry	1.36044	0.859982	45.1363
Native_ethanolamine	theoretical plates	14960.5	1738.23	11.6188
	tailing factor	0.683343	0.0131082	1.91825
	asymmetry	0.325962	0.017341	5.31993
QReSS_Ethanolamine	theoretical plates	24401.7	3155.82	12.9328
	tailing factor	0.834211	0.0332016	3.98
	asymmetry	0.639752	0.0603594	9.43481
Native_glycine	theoretical plates	8431.94	3488.39	41.3711
	tailing factor	1.1505	0.166341	14.4582
	asymmetry	1.25677	0.317445	25.2589
Native_sarcosine	theoretical plates	90979.2	66491.9	73.0847
	tailing factor	1.45505	0.895777	61.5631
	asymmetry	2.06051	2.53694	123.122
Native_β-alanine	theoretical plates	90979.2	66491.9	73.0847
	tailing factor	1.45505	0.895777	61.5631
	asymmetry	2.06051	2.53694	123.122
Native_alanine	theoretical plates	90979.2	66491.9	73.0847
	tailing factor	1.45505	0.895777	61.5631
	asymmetry	2.06051	2.53694	123.122
QReSS_Butanediamine	theoretical plates	136293	6699.79	4.91572
	tailing factor	1.25347	0.0183775	1.46613
	asymmetry	1.33557	0.0970073	7.26335
QReSS_Alanine	theoretical plates	79633.3	66594.8	83.6268
	tailing factor	1.60186	0.974266	60.821
	asymmetry	2.26397	1.984	87.634
Native_β-aminoisobutryic acid	theoretical plates	107908	64634	59.8972
	tailing factor	1.17525	0.997506	84.8762
	asymmetry	1.38092	2.04821	148.322
Native_γ-amino-n-butyric acid	theoretical plates	107908	64634	59.8972
	tailing factor	1.17525	0.997506	84.8762
	asymmetry	1.38092	2.04821	148.322
Native_α-amino-n-butyric acid	theoretical plates	107908	64634	59.8972
	tailing factor	1.17525	0.997506	84.8762
	asymmetry	1.38092	2.04821	148.322
Native_serine_a	theoretical plates	135236	52278.8	38.6575
	tailing factor	1.04224	0.0735855	7.06033
	asymmetry	0.973839	0.122531	12.5823
Native_serine_b	theoretical plates	135236	52278.8	38.6575
	tailing factor	1.04224	0.0735855	7.06033
	asymmetry	0.973839	0.122531	12.5823
Native_creatinine	theoretical plates	1.38589e+06	47208.2	3.40635
	tailing factor	0.972424	0.0281275	2.89251
	asymmetry	0.832037	0.0625976	7.52342
Native_proline	theoretical plates	79982.5	76647.6	95.8306
	tailing factor	1.08774	0.451632	41.5203
	asymmetry	1.32225	1.15504	87.3542
QReSS_Creatinine	theoretical plates	1.36843e+06	59034.3	4.31401
	tailing factor	0.950278	0.0314326	3.30773
	asymmetry	0.783498	0.0726089	9.26728
Native_valine	theoretical plates	36564.4	28680	78.437
	tailing factor	0.933674	0.300674	32.2033
	asymmetry	0.83996	0.609054	72.5099
Native_threonine	theoretical plates	2.44926e+07	9.61243e+07	392.462
	tailing factor	0.570172	1.32995	233.254
	asymmetry	1.11286	0.519269	46.6607
Native_taurine	theoretical plates	68494.1	1885.41	2.75265
	tailing factor	1.05426	0.0498134	4.72495
	asymmetry	0.955341	0.0808203	8.45984
QReSS_Thymine	theoretical plates	1.49688e+06	45193.8	3.0192
	tailing factor	0.970523	0.0467378	4.81573
	asymmetry	0.85668	0.088306	10.3079
QReSS_Vitamin_B3	theoretical plates	919732	865008	94.0499
	tailing factor	1.05611	0.245748	23.2693
	asymmetry	0.741002	0.499408	67.3963
Native_GLU_A	theoretical plates	219920	37389.6	17.0014
	tailing factor	1.23418	0.0630039	5.10493
	asymmetry	1.39033	0.0983833	7.07627
Native_GLU_B	theoretical plates	863094	746683	86.5124
	tailing factor	1.23313	0.453148	36.7477
	asymmetry	1.45682	0.957981	65.7582
Native_LYS_B	theoretical plates	201703	73476.1	36.4279
	tailing factor	1.30957	0.359866	27.4798
	asymmetry	1.48379	0.713132	48.0616
Native_LYS_A	theoretical plates	133305	64207	48.1656
	tailing factor	1.24362	0.404821	32.5519
	asymmetry	1.41901	0.734428	51.7565
Native_hydroxy-proline	theoretical plates	98419.4	97013.2	98.5712
	tailing factor	1.93033	2.29126	118.698
	asymmetry	3.43987	4.84337	140.801
Native_leucine	theoretical plates	245154	267888	109.273
	tailing factor	2.71762	3.4913	128.469
	asymmetry	4.36528	7.07372	162.045
Native_isoleucine	theoretical plates	371393	392778	105.758
	tailing factor	1.9538	1.09309	55.947
	asymmetry	2.11344	1.58315	74.9088
Native_ornithine	theoretical plates	441999	265533	60.0756
	tailing factor	1.08885	0.0975894	8.96262
	asymmetry	1.08146	0.251703	23.2743
Native_aspartic acid	theoretical plates	285510	2097.7	0.734722
	tailing factor	0.988429	0.0379788	3.84234
	asymmetry	0.879387	0.108935	12.3876
QReSS_Leucine	theoretical plates	286976	11225.1	3.91151
	tailing factor	1.48483	0.067345	4.53553
	asymmetry	1.75596	0.0850985	4.84626
QReSS_Hypoxanthine	theoretical plates	1.37624e+06	17283.7	1.25586
	tailing factor	1.48513	0.037285	2.51055
	asymmetry	1.53175	0.0635931	4.15165
Native_lysine	theoretical plates	95971.5	34036.3	35.465
	tailing factor	1.42635	0.671053	47.047
	asymmetry	1.72239	1.40873	81.7892
Native_glutamic acid	theoretical plates	447967	436095	97.3499
	tailing factor	1.44311	0.876227	60.7179
	asymmetry	1.85391	1.75561	94.6977
Native_methionine	theoretical plates	1.29773e+06	178373	13.745
	tailing factor	0.930284	0.147422	15.8469
	asymmetry	0.868294	0.112202	12.9221
Native_histidine	theoretical plates	612242	591233	96.5684
	tailing factor	1.18855	0.487984	41.0569
	asymmetry	0.840945	0.429591	51.0844
Native_δ-hydroxylysine	theoretical plates	154273	7728.03	5.00931
	tailing factor	1.05953	0.0514575	4.85665
	asymmetry	1.11331	0.106177	9.53705
Native_phenylalanine	theoretical plates	946883	1.0431e+06	110.161
	tailing factor	1.8635	1.47778	79.3011
	asymmetry	1.54115	0.923396	59.9161
Native_1-methyhistidine	theoretical plates	1.17656e+06	146420	12.4448
	tailing factor	1.06884	0.0453813	4.24583
	asymmetry	1.10953	0.0776171	6.9955
Native_3-methyhistidine	theoretical plates	1.17656e+06	146420	12.4448
	tailing factor	1.06884	0.0453813	4.24583
	asymmetry	1.10953	0.0776171	6.9955
QReSS_Phenylalanine	theoretical plates	2.2105e+06	55108	2.49301
	tailing factor	1.08642	0.0223149	2.05399
	asymmetry	1.08516	0.0515635	4.75169
Native_arginine	theoretical plates	602264	626822	104.078
	tailing factor	2.93759	2.20064	74.9131
	asymmetry	3.72643	3.45678	92.7638
Native_citrulline	theoretical plates	1.16332e+06	236266	20.3097
	tailing factor	1.02371	0.0872308	8.52109
	asymmetry	0.834041	0.0817289	9.79914
Native_tyrosine	theoretical plates	2.282e+06	116578	5.10858
	tailing factor	1.05751	0.0417379	3.9468
	asymmetry	0.990284	0.0722332	7.29419
QReSS_Tyrosine	theoretical plates	2.39444e+06	38827.8	1.62158
	tailing factor	1.04748	0.0398655	3.80586
	asymmetry	0.969967	0.0712851	7.34923
Native_tryptophan	theoretical plates	3.00767e+06	731049	24.3062
	tailing factor	1.17146	0.180875	15.4402
	asymmetry	1.23285	0.221863	17.9959
Native_cystathionine	theoretical plates	547897	25291.2	4.61605
	tailing factor	1.10484	0.0143908	1.30253
	asymmetry	1.1726	0.0267465	2.28096
Native_carnosine	theoretical plates	1.47717e+06	85461	5.78545
	tailing factor	0.950141	0.0444814	4.68156
	asymmetry	0.840818	0.112902	13.4277
Native_PRO	theoretical plates	269272	4641.1	1.72357
	tailing factor	0.901277	0.00738996	0.819943
	asymmetry	0.747737	0.0214196	2.86459
Native_cystine	theoretical plates	397151	16458.6	4.14418
	tailing factor	1.33169	0.0208632	1.56666
	asymmetry	1.50031	0.0649314	4.32785
Native_anserine	theoretical plates	1.12838e+06	335069	29.6946
	tailing factor	0.931803	0.260567	27.9638
	asymmetry	0.798828	0.463424	58.0129

## Sheet: King comparison
Feature (level 1 and level 2 annotations)	Chromatography metric	Mean	SD	%CV
Kynurenine	theoretical plates	1997098	618313	31
	tailing factor	1.25	0.19	15
	asymmetry	1.29	0.32	25
Alanine	theoretical plates	90979	66492	73
	tailing factor	1.46	0.9	62
	asymmetry	2.06	2.54	123
Tryptophan	theoretical plates	3007666	731049	24
	tailing factor	1.17	0.18	15
	asymmetry	1.23	0.22	18
Mannose	theoretical plates	93716	85787	92
	tailing factor	1.64	0.97	59
	asymmetry	2.15	1.77	82
Threonine	theoretical plates	24492626	96124341	392
	tailing factor	0.57	1.33	233
	asymmetry	1.11	0.52	47
Creatinine	theoretical plates	1385890	47208	3
	tailing factor	0.97	0.03	3
	asymmetry	0.83	0.06	8
Indole	theoretical plates	476398	501123	105
	tailing factor	1.12	0.41	37
	asymmetry	1.04	0.7	67
Leucine	theoretical plates	245154	267888	109
	tailing factor	2.72	3.49	128
	asymmetry	4.37	7.07	162
Methyl-3-histidine	theoretical plates	1176561	146420	12
	tailing factor	1.07	0.05	4
	asymmetry	1.11	0.08	7
